# Supplementary material for: Fish heating tolerance scales similarly across individual physiology and populations
Source: Commun Biol. 2021 Mar 1;4:264. doi: 10.1038/s42003-021-01773-3 (PMC7921436; doi:10.1038/s42003-021-01773-3)
Supplement: Supplementary file 4 — Supplementary Data 1 [file 42003_2021_1773_MOESM4_ESM.xlsx]

## Sheet: individual
Species	relative_Ta	Ta	heating tolerance	guild
Poecilia reticulata	high Ta	33	7.61	trop
Poecilia reticulata	low Ta	24	15.116	trop
Bathygobius fuscus	high Ta	36	6.29	trop
Taeniura lymma	high Ta	32	8.9	trop
Liza viagiensis	high Ta	36	8.08	trop
Apogon novemfasciatus	high Ta	36	4.57	trop
Dascylus aruanus	high Ta	36	5.03	trop
Bathygobius fuscus	low Ta	26	14.99	trop
Taeniura lymma	low Ta	27.2	13.3	trop
Liza viagiensis	low Ta	26	15.48	trop
Apogon novemfasciatus	low Ta	26	11.07	trop
Dascylus aruanus	low Ta	26	11.63	trop
Etroplus suratensis	high Ta	35	8.5	trop
Therapon jarbua	high Ta	35	8.75	trop
Etroplus suratensis	low Ta	25	15.5	trop
Therapon jarbua	low Ta	25	16.5	trop
Limia melanonotata	high Ta	35	8	trop
Limia melanonotata	low Ta	25	14.8	trop
Poecilia sphenops	high Ta	36	7	trop
Poecilia sphenops	low Ta	26	15.5	trop
Labeo rohita	high Ta	30	12.2	trop
Cyprinus carpio	high Ta	30	12.9	trop
Labeo rohita	low Ta	25	16.465	trop
Cyprinus carpio	low Ta	25	16.93	trop
Pterophyllum scalare	high Ta	32	9.2	trop
Anabas testudineus	high Ta	35	6.88	trop
Labeo rohita	high Ta	34	11.42	trop
Labeo rohita	high Ta	36	6.86	trop
Catla catla	high Ta	36	6.73	trop
Cirrhinus mrigala	high Ta	36	7.07	trop
Horabagrus brachysoma	high Ta	36	6.79	trop
Pterophyllum scalare	low Ta	24	12.5	trop
Anabas testudineus	low Ta	30	10.15	trop
Labeo rohita	low Ta	28	14.86	trop
Labeo rohita	low Ta	26	14.63	trop
Catla catla	low Ta	26	14.45	trop
Cirrhinus mrigala	low Ta	26	16.25	trop
Horabagrus brachysoma	low Ta	26	11.67	trop
Xiphophorus variatus	high Ta	32	8.5	trop
Xiphophorus variatus	low Ta	24	14.33	trop
Pangasius pangasius	high Ta	38	6.05	trop
Prochilodus scrofa	high Ta	35	7.02	trop
Pangasius pangasius	low Ta	30	12.68	trop
Prochilodus scrofa	low Ta	15	18.95	trop
Acanthopagrus latus	high Ta	32	6.8	trop
Acanthopagrus latus	low Ta	25	13.8	trop
Bathygobius soporator	high Ta	29	10.7	trop
Parablennius marmoreus	high Ta	29	6.6	trop
Bathygobius soporator	low Ta	26	13.7	trop
Parablennius marmoreus	low Ta	26	8.8	trop
Xiphophorus maculatus	high Ta	35	6.5	trop
Albula vulpes	high Ta	30.2	7.7	trop
Xiphophorus maculatus	low Ta	25	14.8	trop
Albula vulpes	low Ta	27.3	9.1	trop
Neolissochilus hexagonolepis	high Ta	30	6	trop
Danio dangila	high Ta	35	5.9	trop
Brachydanio rerio	high Ta	35	4.8	trop
Cyprinodon variegatus variegatus	high Ta	38	6.2	trop
Neolissochilus hexagonolepis	low Ta	24	7	trop
Danio dangila	low Ta	25	12.7	trop
Brachydanio rerio	low Ta	25	12.7	trop
Cyprinodon variegatus variegatus	low Ta	21	17.3563	trop
Sphoeroides annulatus	high Ta	31	10.5	trop
Tor putitora	high Ta	32	11	trop
Dasyatis sabina	high Ta	35.1	8.1	trop
Dionda diaboli	high Ta	27	10.8	trop
Ictalurus punctatus	high Ta	32	10.5	trop
Fundulus heteroclitus	high Ta	34	7.3	trop
Sphoeroides annulatus	low Ta	22	16.8	trop
Tor putitora	low Ta	23	16	trop
Dasyatis sabina	low Ta	20.5	18.8	trop
Dionda diaboli	low Ta	18	15.12	trop
Ictalurus punctatus	low Ta	23	14.55	trop
Fundulus heteroclitus	low Ta	22.4	15.8733	trop
Oreochromis mossambicus	high Ta	32	11.3	temp
Oreochromis mossambicus	low Ta	24	17.6	temp
Gibbonsia elegans	high Ta	20	11.4	temp
Cyprinodon macularius	high Ta	36	7.3	temp
Gibbonsia elegans	low Ta	10	19.8	temp
Cyprinodon macularius	low Ta	30	11.8	temp
Gila intermedia	high Ta	30	8.1	temp
Poeciliopsis occidentalis	high Ta	30	11.1	temp
Rhinichthys cobitis	high Ta	30	6.1	temp
Agosia chrysogaster	high Ta	30	10.5	temp
Cyprinodon macularius	high Ta	30	11.3	temp
Meda fulgida	high Ta	30	7	temp
Gambusia affinis	high Ta	30	11.4	temp
Cyprinella lutrensis	high Ta	30	9.7	temp
Xyrauchen texanus	high Ta	30	9.1	temp
Catostomus clarkii	high Ta	30	6.7	temp
Gila elegans	high Ta	30	9	temp
Lepomis macrochirus	high Ta	30	8.7	temp
Lepomis cyanellus	high Ta	30	10.2	temp
Rhinichthys osculus	high Ta	30	5.8	temp
Gila intermedia	low Ta	25	12	temp
Poeciliopsis occidentalis	low Ta	25	13.4	temp
Rhinichthys cobitis	low Ta	25	10.3	temp
Agosia chrysogaster	low Ta	25	13.2	temp
Cyprinodon macularius	low Ta	25	15	temp
Meda fulgida	low Ta	25	9.7	temp
Gambusia affinis	low Ta	25	14.5	temp
Cyprinella lutrensis	low Ta	25	12.6	temp
Xyrauchen texanus	low Ta	25	11.7	temp
Catostomus clarkii	low Ta	25	10.1	temp
Gila elegans	low Ta	25	12.2	temp
Lepomis macrochirus	low Ta	25	10.8	temp
Lepomis cyanellus	low Ta	25	12.4	temp
Rhinichthys osculus	low Ta	25	9.4	temp
Danio rerio	high Ta	30	11.7	temp
Gambusia affinis	high Ta	35	7.5	temp
Oncorhynchus gilae	high Ta	20	9.57	temp
Lepomis macrochirus	high Ta	35	6.4	temp
Ictalurus punctatus	high Ta	32	9	temp
Salvelinus fontinalis	high Ta	20	9.76	temp
Pimephales promelas	high Ta	32	8.4	temp
Salmo trutta	high Ta	20	9.85	temp
Danio rerio	low Ta	20	19.2	temp
Gambusia affinis	low Ta	25	14	temp
Oncorhynchus gilae	low Ta	10	18.25	temp
Lepomis macrochirus	low Ta	25	14.6	temp
Ictalurus punctatus	low Ta	24	14.2	temp
Salvelinus fontinalis	low Ta	10	18.74	temp
Pimephales promelas	low Ta	22	13.6	temp
Salmo trutta	low Ta	10	18.96	temp
Oncorhynchus apache	high Ta	20	9.4	temp
Micropterus salmoides	high Ta	30	8.5	temp
Gibbonsia montereyensis	high Ta	20	10.1	temp
Ictalurus punctatus	high Ta	30	10.3	temp
Oncorhynchus mykiss	high Ta	20	9.85	temp
Oncorhynchus apache	low Ta	10	18.5	temp
Micropterus salmoides	low Ta	20	15.3	temp
Gibbonsia montereyensis	low Ta	10	17.2	temp
Ictalurus punctatus	low Ta	20	16.3	temp
Oncorhynchus mykiss	low Ta	10	18.45	temp
Oncorhynchus mykiss	low Ta	20	7.8	temp
Gasterosteus aculeatus williamsoni	high Ta	22.7	11.9	temp
Gasterosteus aculeatus williamsoni	low Ta	15.6	17.9	temp
Pseudocaranx dentex	high Ta	29	7.1	temp
Pagrus major	high Ta	28	7.7	temp
Engraulis japonica	high Ta	28	6.7	temp
Seriola quinqueradiata	high Ta	28	8.6	temp
Sebastiscus marmoratus	high Ta	25	7.8	temp
Parapristipoma trilineatum	high Ta	29	8.2	temp
Lateolabrax japonicus	high Ta	29	10.1	temp
Sardinops melanostictus	high Ta	28	5.7	temp
Oplegnathus fasciatus	high Ta	28	9.3	temp
Acanthopagurus schlegeli	high Ta	29	10.3	temp
Sillago japonica	high Ta	28	9.4	temp
Sebastes schlegeli	high Ta	28	6.6	temp
Trachurus japonicus	high Ta	28	7.1	temp
Gila bicolor mohavensis	high Ta	30	6.2	temp
Oncorhynchus keta	high Ta	25	4.6	temp
Clupea pallasi	high Ta	20	9	temp
Pseudocaranx dentex	low Ta	20	12.6	temp
Pagrus major	low Ta	20	11	temp
Engraulis japonica	low Ta	20	12.6	temp
Seriola quinqueradiata	low Ta	20	13.6	temp
Sebastiscus marmoratus	low Ta	15	14.7	temp
Parapristipoma trilineatum	low Ta	20	12.7	temp
Lateolabrax japonicus	low Ta	23	13.7	temp
Sardinops melanostictus	low Ta	20	10.9	temp
Oplegnathus fasciatus	low Ta	20	14.2	temp
Acanthopagurus schlegeli	low Ta	20	14.7	temp
Sillago japonica	low Ta	20	14.4	temp
Sebastes schlegeli	low Ta	20	12.6	temp
Trachurus japonicus	low Ta	20	13.8	temp
Gila bicolor mohavensis	low Ta	24	10.9	temp
Oncorhynchus keta	low Ta	20	8.2	temp
Clupea pallasi	low Ta	14	12.6	temp
Paralichthys lethostigma	high Ta	29	9.7	temp
Cyprinodon salinus	high Ta	35	8.1	temp
Dicentrarchus labrax	high Ta	25	10.94	temp
Paralichthys lethostigma	low Ta	21	15.8	temp
Cyprinodon salinus	low Ta	25	15.4	temp
Dicentrarchus labrax	low Ta	15	18.74	temp
Fundulus heteroclitus	high Ta	36	8.11	temp
Fundulus heteroclitus	low Ta	27	15.46	temp
Anguilla australis	high Ta	21.5	14.5	temp
Gambusia affinis	high Ta	20	18.5	temp
Gobiomorphus cotidianus	high Ta	20	14	temp
Gobiomorphus basalis	high Ta	20	13.9	temp
Galaxias maculatus	high Ta	22	11.8	temp
Anguilla australis	low Ta	12	21.4	temp
Gambusia affinis	low Ta	12	22.2	temp
Gobiomorphus cotidianus	low Ta	12	20.7	temp
Gobiomorphus basalis	low Ta	12	20.3	temp
Galaxias maculatus	low Ta	20	12.9	temp
Pogonichthys macrolepidotus	high Ta	17	15	temp
Pogonichthys macrolepidotus	high Ta	17	12	temp
Pogonichthys macrolepidotus	low Ta	12	18.8	temp
Pogonichthys macrolepidotus	low Ta	12	9.9	temp
Coryphoblennius galerita	high Ta	23	13	temp
Pomatoschistus microps	high Ta	23	11.8	temp
Coryphoblennius galerita	low Ta	20	12	temp
Pomatoschistus microps	low Ta	20	13.1	temp
Etheostoma cragini	high Ta	30	8.4	temp
Campostoma anomalum	high Ta	30	5.8	temp
Etheostoma cragini	low Ta	20	15	temp
Campostoma anomalum	low Ta	25	8.54194	temp
Silurus meridionalis	high Ta	30	9.41	temp
Gambusia affinis	high Ta	35	6.3	temp
Carassius auratus	high Ta	35	8.6	temp
Etheostoma caeruleum	high Ta	20	14.05	temp
Etheostoma blennioides	high Ta	20	14.5	temp
Etheostoma flabellare	high Ta	20	14.9	temp
Lepidomeda copei	high Ta	28	7	temp
Etheostoma nigrum	high Ta	30	7.4	temp
Silurus meridionalis	low Ta	20	18.22	temp
Gambusia affinis	low Ta	25	12.5	temp
Carassius auratus	low Ta	25	14.6	temp
Etheostoma caeruleum	low Ta	10	20.05	temp
Etheostoma blennioides	low Ta	10	20	temp
Etheostoma flabellare	low Ta	10	21.5	temp
Lepidomeda copei	low Ta	18	13.8	temp
Etheostoma nigrum	low Ta	20	14	temp
Rhinichthys osculus yarrowi	high Ta	27	7.9	temp
Alosa pseudoharengus	high Ta	30	4.5	temp
cottus cognatus gracilis	high Ta	20	9.4	temp
Rhinichthys osculus yarrowi	low Ta	24	9.94	temp
Alosa pseudoharengus	low Ta	20	10.7	temp
cottus cognatus gracilis	low Ta	15	11.3	temp
Rhinichthys osculus thermalis	high Ta	27	7.6	temp
Notolabrus celidotus	high Ta	24	8.4	temp
Rhinichthys osculus thermalis	low Ta	24	10.5	temp
Notolabrus celidotus	low Ta	14	16	temp
Catostomus platyrhynchus	high Ta	25	8.6	temp
Catostomus platyrhynchus	low Ta	20	12.3	temp
Fundulus heteroclitus	high Ta	34	8.5	temp
Thymallus arcticus	high Ta	20	9.4	temp
Fundulus heteroclitus	low Ta	22.4	16.8913	temp
Thymallus arcticus	low Ta	16	12.4	temp
Lepomis gibbosus	high Ta	15	20.06	temp
Oncorhynchus kisutch	high Ta	20	8.7	temp
Lepomis gibbosus	low Ta	5	25.07	temp
Oncorhynchus kisutch	low Ta	10	15.32	temp
Salmo clarki clarki	high Ta	20	9.88	temp
Salmo clarki clarki	low Ta	10	17.58	temp
Couesius plumbeus	high Ta	25	10.4	temp
Couesius plumbeus	low Ta	5	21.1	temp
Blennius pholis	high Ta	20	15.1	temp
Noemacheilus barbatulus	high Ta	15	14.1	temp
Noemacheilus barbatulus	high Ta	17	12	temp
Salmo salar	high Ta	20	12.83	temp
Salvelinus alpinus	high Ta	15	11.73	temp
Blennius pholis	low Ta	10	22.5	temp
Noemacheilus barbatulus	low Ta	7	19.6	temp
Noemacheilus barbatulus	low Ta	7	19	temp
Salmo salar	low Ta	15	17.68	temp
Salvelinus alpinus	low Ta	10	16.43	temp
Gobionotothen gibberifrons	high Ta	4	13.9	pol
Notothenia coriiceps	high Ta	4	13.39	pol
Nothenia corriceps	high Ta	4	13.1	pol
Gobionotothen gibberifrons	low Ta	-1.5	17.3908	pol
Notothenia coriiceps	low Ta	-1.5	17.5206	pol
Nothenia corriceps	low Ta	0	17.1	pol
Salvelinus alpinus	high Ta	15	12	pol
Salvelinus alpinus	low Ta	5	18.5	pol
Trematomus hansoni	high Ta	4	11.42	pol
Trematomus pennellii	high Ta	4	11.42	pol
Pagothenia borchgrevinki	high Ta	4	11.19	pol
Pachycara brachycephalum	high Ta	4	13.15	pol
Trematomus bernacchii	high Ta	4	11.02	pol
Lycodichthys dearborni	high Ta	4	11.37	pol
Trematomus hansoni	low Ta	-1.5	14.3047	pol
Trematomus pennellii	low Ta	-1.5	13.3955	pol
Pagothenia borchgrevinki	low Ta	-1.5	13.0533	pol
Pachycara brachycephalum	low Ta	-1.5	15.7204	pol
Trematomus bernacchii	low Ta	-1.5	14.9486	pol
Lycodichthys dearborni	low Ta	-1.5	14.7037	pol

## Sheet: population
Species	Topt	heating tolerance	guild
Urolophus cruciatus	13.4522	7.46462	temp
Caesioperca rasor	15.2268	5.69458	temp
Cephaloscyllium laticeps	15.4293	6.01959	temp
Pseudolabrus mortonii	13.5204	7.94821	temp
Trachinops caudimaculatus	13.3758	8.20575	temp
Forsterygion varium	13.3786	8.29455	temp
Aplodactylus arctidens	14.5303	7.29711	temp
Caesioperca lepidoptera	14.8641	6.99044	temp
Notolabrus fucicola	15.4572	6.39733	temp
Pseudolabrus miles	14.777	7.07746	temp
Cheilodactylus nigripes	15.7373	6.32248	temp
Gobiusculus flavescens	13.6267	8.50577	temp
Notolabrus tetricus	15.0775	7.25872	temp
Cheilodactylus spectabilis	14.0859	8.27145	temp
Meuschenia scaber	18.2116	4.26497	temp
Labrus bergylta	12.5088	10.0275	temp
Symphodus melops	15.8803	6.68969	temp
Latridopsis forsteri	13.4938	9.09598	temp
Parma victoriae	16.571	6.029	temp
Centrolabrus exoletus	10.4679	12.1788	temp
Dotalabrus aurantiacus	13.6405	9.46613	temp
Dactylophora nigricans	19.1786	3.93349	temp
Acanthaluteres brownii	18.8475	4.28703	temp
Girella zebra	16.8746	6.27372	temp
Scorpis aequipinnis	15.9405	7.21692	temp
Neoodax balteatus	13.4243	9.73718	temp
Achoerodus gouldii	19.4175	3.75474	temp
Pentaceropsis recurvirostris	14.6108	8.57635	temp
Upeneichthys vlamingii	17.6766	5.53891	temp
Trachinops noarlungae	18.3816	4.85355	temp
Meuschenia hippocrepis	18.0877	5.15872	temp
Siphonognathus beddomei	17.8268	5.41962	temp
Tilodon sexfasciatus	17.9162	5.33711	temp
Diodon nicthemerus	13.4942	9.77253	temp
Aracana aurita	13.5485	9.72084	temp
Arripis georgianus	20.6717	2.60861	temp
Helcogramma decurrens	19.4423	3.85451	temp
Parequula melbournensis	19.1589	4.17604	temp
Chromis klunzingeri	18.0823	5.26356	temp
Paraplesiops meleagris	18.991	4.55115	temp
Meuschenia galii	18.2975	5.26029	temp
Trinorfolkia clarkei	18.0463	5.53752	temp
Meuschenia flavolineata	17.424	6.16369	temp
Heteroscarus acroptilus	18.4067	5.23287	temp
Enoplosus armatus	17.8157	5.86857	temp
Optivus agastos	17.385	6.30411	temp
Urolophus paucimaculatus	13.8756	9.82211	temp
Siphonognathus caninis	18.4951	5.21739	temp
Dinolestes lewini	17.4725	6.26032	temp
Siphamia cephalotes	16.9421	6.80039	temp
Acanthaluteres spilomelanurus	13.816	9.94086	temp
Scorpis georgiana	20.108	3.74353	temp
Trachichthys australis	18.4198	5.43328	temp
Acanthaluteres vittiger	13.4954	10.3717	temp
Hypoplectrodes nigroruber	18.489	5.38879	temp
Bodianus frenchii	19.5293	4.37941	temp
Brachaluteres jacksonianus	16.6445	7.26721	temp
Nemadactylus douglasii	18.5442	5.39306	temp
Heterodontus portusjacksoni	18.9214	5.02778	temp
Meuschenia freycineti	13.5186	10.4371	temp
Pictilabrus laticlavius	16.8368	7.15049	temp
Trygonoptera testacea	19.0011	4.98997	temp
Scobinichthys granulatus	17.2001	6.79156	temp
Parapercis haackei	21.5242	2.48816	temp
Pempheris multiradiata	18.2089	5.81521	temp
Lotella rhacina	14.3575	9.6673	temp
Trachurus novaezelandiae	19.3526	4.68354	temp
Olisthops cyanomelas	17.272	6.77231	temp
Chelmonops curiosus	18.7547	5.29031	temp
Notolabrus parilus	20.628	3.41704	temp
Eubalichthys mosaicus	16.7674	7.30876	temp
Trygonorrhina fasciata	17.8581	6.22209	temp
Gymnothorax prasinus	18.6408	5.44264	temp
Tetractenos glaber	16.8406	7.24944	temp
Aplodactylus lophodon	17.7511	6.3431	temp
Girella elevata	22.4714	1.64594	temp
Halichoeres brownfieldi	20.408	3.7165	temp
Pempheris klunzingeri	19.4946	4.62988	temp
Parma mccullochi	20.1855	3.93901	temp
Neatypus obliquus	20.6859	3.43977	temp
Upeneichthys lineatus	18.3111	5.85876	temp
Acanthistius ocellatus	19.1444	5.08373	temp
Eubalichthys bucephalus	17.917	6.33076	temp
Parma microlepis	18.1979	6.18014	temp
Chromis dispilus	17.3271	7.1989	temp
Coris sandeyeri	18.3281	6.21114	temp
Apogon victoriae	22.0606	2.75564	temp
Meuschenia trachylepis	20.1547	4.78373	temp
Ophthalmolepis lineolatus	17.6395	7.30199	temp
Parma alboscapularis	17.4065	7.58706	temp
Atypichthys latus	21.4631	3.56398	temp
Coris auricularis	21.2088	3.83262	temp
Scorpis violacea	17.3271	7.79157	temp
Notolabrus inscriptus	18.2986	6.84658	temp
Ctenolabrus rupestris	12.6476	12.5818	temp
Aplodactylus etheridgii	19.6466	5.61032	temp
Chromis westaustralis	21.7063	3.55955	temp
Boops boops	21.984	3.31003	temp
Serranus cabrilla	16.1103	9.19168	temp
Dasyatis brevicaudata	16.3784	9.10615	temp
Girella cyanea	20.1363	5.37129	temp
Girella tricuspidata	20.2473	5.26368	temp
Chironemus marmoratus	17.5861	7.97402	temp
Austrolabrus maculatus	19.312	6.38936	temp
Scorpaena cardinalis	19.6746	6.03648	temp
Pempheris compressa	20.2863	5.42738	temp
Eupetrichthys angustipes	17.7585	7.95584	temp
Hypoplectrodes maccullochi	20.5554	5.18659	temp
Kyphosus sydneyanus	19.8642	5.92127	temp
Mecaenichthys immaculatus	20.1106	5.69287	temp
Trachinops taeniatus	20.7843	5.02999	temp
Chromis hypsilepis	20.6916	5.1279	temp
Pseudocaranx georgianus	20.363	5.46972	temp
Scorpaena jacksoniensis	20.9687	4.88878	temp
Notolabrus gymnogenis	17.9639	7.91021	temp
Scorpis lineolata	19.3724	6.50447	temp
Pseudolabrus luculentus	21.0719	4.82331	temp
Cheilodactylus fuscus	18.466	7.43387	temp
Acanthopagrus australis	19.5029	6.39741	temp
Chrysiptera notialis	23.0033	2.90051	temp
Achoerodus viridis	18.6084	7.29614	temp
Coris picta	21.0278	4.87699	temp
Suezichthys arquatus	19.7661	6.14397	temp
Atypichthys strigatus	19.6099	6.35832	temp
Dicotylichthys punctulatus	19.1686	6.84875	temp
Parma unifasciata	21.7724	4.2536	temp
Chelmonops truncatus	21.5025	4.75494	temp
Prionurus maculatus	22.6657	3.65447	temp
Canthigaster callisterna	21.1547	5.30831	temp
Schuettea scalaripinnis	21.5477	4.93826	temp
Diplodus cervinus	20.3974	6.34712	temp
Gymnothorax eurostus	23.3618	3.40023	temp
Pempheris affinis	22.6155	4.16528	temp
Parablennius pilicornis	17.3964	9.44362	temp
Mullus surmuletus	16.9663	9.90632	temp
Chromis chromis	18.0304	8.89564	temp
Orectolobus halei	19.6909	7.34843	temp
Tripterygion delaisi	19.8087	7.26434	temp
Oblada melanura	21.984	5.10153	temp
Orectolobus maculatus	21.2224	5.88702	temp
Diplodus sargus	16.9444	10.2646	temp
Chaetodon guentheri	24.0746	3.14043	temp
Sarpa salpa	18.2971	8.92168	temp
Symphodus melanocercus	18.2626	8.9582	temp
Symphodus roissali	18.6604	8.673	temp
Serranus scriba	19.2541	8.08518	temp
Thalassoma pavo	21.8374	5.52307	temp
Diplodus vulgaris	15.353	12.0145	temp
Apogon imberbis	19.1956	8.17938	temp
Symphodus mediterraneus	20.0154	7.35957	temp
Labrus merula	18.1259	9.24911	temp
Coris julis	18.1763	9.20324	temp
Symphodus tinca	20.1914	7.19177	temp
Symphodus rostratus	19.3312	8.12236	temp
Symphodus ocellatus	20.1095	7.34847	temp
Cheilodactylus vestitus	23.2247	4.44656	temp
Gerres subfasciatus	21.8843	6.05571	temp
Parma oligolepis	23.5617	4.37834	temp
Microcanthus strigatus	22.8529	5.09434	temp
Apogon flavus	22.2686	5.68354	temp
Lepidonectes corallicola	22.2138	5.82308	temp
Prionurus microlepidotus	22.8675	5.25509	temp
Apogon limenus	20.2115	7.98851	temp
Stegastes gascoynei	23.3513	5.05371	temp
Labrisomus dendriticus	22.2138	6.30706	temp
Pseudolabrus guentheri	23.5442	5.0744	temp
Cirripectes alboapicalis	23.3074	5.5571	temp
Cirrhitichthys aprinus	22.3313	6.61025	temp
Pomacentrus australis	23.8951	5.09906	temp
Thalassoma purpureum	26.8357	2.20099	trop
Chromis flavomaculata	23.2148	5.82673	trop
Chaetodontoplus meredithi	25.9803	3.15774	trop
Neoglyphidodon polyacanthus	21.5022	7.78037	trop
Pomacentrus imitator	24.8195	4.55053	trop
Neocirrhites armatus	27.7901	1.58621	trop
Apogon atradorsatus	25.529	3.88256	trop
Dascyllus flavicaudus	27.5379	1.92112	trop
Macropharyngodon choati	26.2458	3.22856	trop
Bodianus loxozonus	27.6315	1.86623	trop
Plectorhinchus picus	24.192	5.30678	trop
Chaetodon flavirostris	24.3199	5.18963	trop
Chromis chrysura	25.6092	3.90033	trop
Gymnothorax dovii	25.7661	3.74678	trop
Parupeneus insularis	25.7878	3.72589	trop
Pervagor alternans	25.8636	3.65889	trop
Stegastes beebei	22.2138	7.31518	trop
Anisotremus interruptus	22.3963	7.15605	trop
Ctenochaetus flavicauda	26.6658	2.91132	trop
Chromis nitida	24.2632	5.31528	trop
Stegastes arcifrons	26.3681	3.22686	trop
Rypticus bicolor	24.5084	5.09057	trop
Sufflamen fraenatum	24.3105	5.29223	trop
Centropyge heraldi	27.1974	2.43277	trop
Acanthurus achilles	28.4981	1.1437	trop
Microspathodon bairdii	23.9653	5.67973	trop
Cirripectes chelomatus	24.8702	4.78418	trop
Acanthurus leucopareius	22.6105	7.055	trop
Bodianus diplotaenia	23.4171	6.25062	trop
Chaetodon quadrimaculatus	27.6287	2.03918	trop
Chaetodon mertensii	25.1248	4.54686	trop
Acanthurus albipectoralis	25.217	4.45503	trop
Cypho purpurascens	25.7224	3.95166	trop
Coris caudimacula	26.7815	2.89297	trop
Labroides rubrolabiatus	26.9329	2.74609	trop
Anampses geographicus	22.0538	7.63267	trop
Cirripectes stigmaticus	28.0985	1.59896	trop
Chrysiptera flavipinnis	27.4191	2.28183	trop
Chromis iomelas	27.704	1.99985	trop
Chaetodon reticulatus	28.6051	1.09982	trop
Chromis vanderbilti	25.8241	3.8964	trop
Acanthurus nigroris	27.5858	2.14942	trop
Amphiprion akindynos	25.0782	4.65795	trop
Centropyge loricula	28.1428	1.59345	trop
Chaetodon rainfordi	25.5152	4.22132	trop
Parapercis queenslandica	24.7909	4.95233	trop
Fusigobius neophytus	25.7813	3.96268	trop
Halichoeres margaritaceus	28.2724	1.47677	trop
Coris dorsomacula	22.6778	7.076	trop
Abudefduf whitleyi	25.3462	4.41239	trop
Chromis acares	27.1466	2.61312	trop
Chromis agilis	26.8893	2.87194	trop
Siganus argenteus	29.0684	0.696578	trop
Chaetodon pelewensis	26.3392	3.42584	trop
Pseudanthias pascalus	28.4065	1.36792	trop
Labropsis australis	26.4792	3.29963	trop
Anampses neoguinaicus	24.7743	5.00797	trop
Thalassoma lutescens	24.6217	5.16056	trop
Thalassoma nigrofasciatum	26.6376	3.14692	trop
Scarus altipinnis	25.5647	4.22114	trop
Chrysiptera taupou	28.4291	1.37764	trop
Amphiprion chrysopterus	29.501	0.305761	trop
Heteropriacanthus cruentatus	24.0602	5.76854	trop
Alphestes immaculatus	22.2138	7.64081	trop
Canthigaster bennetti	28.1486	1.72642	trop
Centropyge bispinosa	28.1179	1.75709	trop
Ecsenius mandibularis	25.1595	4.71568	trop
Cirrhitus rivulatus	23.3464	6.53502	trop
Haemulon steindachneri	28.0413	1.84198	trop
Chrysiptera caesifrons	26.3337	3.55005	trop
Epinephelus labriformis	22.2138	7.67115	trop
Eviota atriventris	29.0851	0.806688	trop
Paraluteres prionurus	28.1718	1.72316	trop
Anisotremus taeniatus	24.9233	4.9767	trop
Arothron meleagris	22.4479	7.4526	trop
Lutjanus argentiventris	28.7659	1.14656	trop
Parupeneus ciliatus	24.1064	5.81133	trop
Stegastes apicalis	25.4082	4.51359	trop
Bodianus dictynna	29.0822	0.841075	trop
Eviota sebreei	29.0851	0.844188	trop
Chaetodon humeralis	25.6195	4.31267	trop
Myripristis leiognathus	26.8897	3.04663	trop
Amphiprion melanopus	26.3566	3.59485	trop
Fistularia commersonii	27.571	2.38119	trop
Ostorhinchus properuptus	26.3081	3.66445	trop
Amblyeleotris guttata	26.8826	3.10933	trop
Pervagor janthinosoma	28.6314	1.38399	trop
Pristiapogon kallopterus	28.414	1.61601	trop
Kyphosus elegans	25.2085	4.82645	trop
Prionurus laticlavius	23.3944	6.64055	trop
Stegastes acapulcoensis	26.8889	3.14609	trop
Myripristis kuntee	26.8269	3.20876	trop
Ophioblennius steindachneri	24.667	5.36917	trop
Parupeneus pleurostigma	27.2001	2.83992	trop
Microspathodon dorsalis	24.9827	5.0598	trop
Mulloidichthys dentatus	26.3457	3.70094	trop
Sargocentron suborbitalis	26.7504	3.29807	trop
Canthigaster janthinoptera	29.0608	0.987969	trop
Scarus compressus	23.5017	6.54721	trop
Abudefduf troschelii	23.053	6.99701	trop
Canthigaster punctatissima	28.7665	1.28347	trop
Cephalopholis panamensis	28.7661	1.28393	trop
Halichoeres dispilus	22.2138	7.83623	trop
Halichoeres nicholsi	22.2138	7.83623	trop
Holacanthus passer	24.3719	5.67805	trop
Johnrandallia nigrirostris	25.3355	4.71453	trop
Sufflamen verres	24.6429	5.40709	trop
Thalassoma lucasanum	28.7665	1.28347	trop
Chromis atrilobata	28.7665	1.28347	trop
Halichoeres chierchiae	28.7665	1.28347	trop
Halichoeres notospilus	28.5831	1.46692	trop
Lutjanus viridis	26.5483	3.50167	trop
Paranthias colonus	23.5228	6.52723	trop
Plagiotremus azaleus	23.8667	6.18328	trop
Serranus psittacinus	28.6639	1.38613	trop
Stegastes flavilatus	28.7665	1.28347	trop
Anisotremus caesius	25.263	4.78722	trop
Acanthurus xanthopterus	29.9991	0.0515005	trop
Hologymnosus annulatus	25.7714	4.28433	trop
Naso tonganus	25.9865	4.06951	trop
Parapercis australis	28.1931	1.86446	trop
Coris gaimard	25.8114	4.26866	trop
Parapercis hexophtalma	28.9946	1.08879	trop
Meiacanthus lineatus	24.5904	5.4963	trop
Anampses caeruleopunctatus	27.4201	2.66693	trop
Monodactylus argenteus	26.4456	3.64217	trop
Macropharyngodon negrosensis	28.5074	1.58309	trop
Parupeneus spilurus	23.2439	6.86436	trop
Aulostomus chinensis	28.4818	1.6295	trop
Plagiotremus laudandus	29.0684	1.05365	trop
Chaetodon trifasciatus	29.539	0.590958	trop
Halichoeres ornatissimus	28.5248	1.6052	trop
Paracirrhites arcatus	29.0738	1.05617	trop
Centropyge flavissima	28.6051	1.5249	trop
Oxycheilinus unifasciatus	27.1095	3.0205	trop
Paracirrhites hemistictus	25.0045	5.12987	trop
Pempheris oualensis	27.3145	2.82602	trop
Cirrhitichthys falco	25.6041	4.54562	trop
Pseudanthias squamipinnis	29.0819	1.08103	trop
Gnatholepis anjerensis	27.5804	2.58514	trop
Crossosalarias macrospilus	25.4823	4.69783	trop
Amblygobius nocturnus	29.0538	1.13274	trop
Pentapodus vitta	21.6958	8.4938	trop
Synodus variegatus	24.8412	5.3732	trop
Scarus rubroviolaceus	29.0851	1.13109	trop
Plectorhinchus flavomaculatus	24.6749	5.54769	trop
Chaetodon plebeius	24.8983	5.32621	trop
Ostorhinchus aureus	29.0562	1.16861	trop
Sargocentron diadema	29.0851	1.14788	trop
Ostorhinchus nigrofasciatus	29.7884	0.446247	trop
Ostorhinchus cyanosoma	29.0822	1.1582	trop
Scarus chameleon	24.7579	5.49851	trop
Halichoeres chrysus	29.539	0.71902	trop
Chromis xanthochira	27.4879	2.78087	trop
Sphyraena obtusata	26.9572	3.3142	trop
Eviota guttata	26.0257	4.24781	trop
Siganus punctatissimus	28.9473	1.32713	trop
Canthigaster valentini	29.0819	1.2085	trop
Anampses meleagrides	27.0553	3.26341	trop
Macropharyngodon meleagris	29.539	0.788958	trop
Fusigobius duospilus	28.6802	1.64984	trop
Chelmon rostratus	25.45	4.89441	trop
Ostorhinchus compressus	29.0707	1.27563	trop
Choerodon fasciatus	27.6025	2.75653	trop
Pomacentrus wardi	25.1024	5.25657	trop
Pomacentrus brachialis	29.7884	0.570622	trop
Stethojulis strigiventer	25.1934	5.16974	trop
Pteragogus cryptus	28.429	1.93912	trop
Carcharhinus amblyrhynchos	27.8781	2.5123	trop
Diodon holocanthus	24.2067	6.18838	trop
Pomacanthus semicirculatus	29.0461	1.36142	trop
Scarus ghobban	22.7927	7.61619	trop
Centropyge tibicen	26.3384	4.08157	trop
Lethrinus nebulosus	26.2233	4.20558	trop
Sufflamen chrysopterum	25.5431	4.88892	trop
Kyphosus sectatrix	20.911	9.53053	trop
Halichoeres chloropterus	29.7884	0.661622	trop
Ecsenius stictus	26.5244	3.92609	trop
Cryptocentrus strigilliceps	28.0421	2.41195	trop
Cirrhilabrus punctatus	26.0674	4.38885	trop
Novaculichthys taeniourus	28.6949	1.77106	trop
Kyphosus cinerascens	29.0822	1.38775	trop
Cirrhitichthys oxycephalus	29.539	0.939245	trop
Acanthurus dussumieri	25.6038	4.88704	trop
Mulloidichthys flavolineatus	27.9051	2.59002	trop
Istigobius decoratus	29.0499	1.44812	trop
Asterropteryx semipunctata	25.4657	5.06426	trop
Bryaninops natans	28.8073	1.72268	trop
Saurida nebulosa	27.8414	2.68858	trop
Plectorhinchus lessonii	26.7905	3.74056	trop
Ctenogobiops mitodes	27.1517	3.38004	trop
Gnatholepis cauerensis	24.9556	5.57785	trop
Cantherhines dumerilii	28.1498	2.38818	trop
Valenciennea strigata	29.539	0.999983	trop
Plectropomus laevis	27.2904	3.24941	trop
Scarus globiceps	29.539	1.0093	trop
Sufflamen bursa	27.1684	3.38612	trop
Variola louti	29.0304	1.52427	trop
Plagiotremus tapeinosoma	24.0986	6.45833	trop
Chromis amboinensis	29.7884	0.768985	trop
Ostracion cubicus	28.0946	2.46525	trop
Eviota prasites	29.0707	1.48933	trop
Siganus corallinus	29.0851	1.47494	trop
Scarus frenatus	25.7993	4.76365	trop
Balistoides conspicillum	29.6113	0.95865	trop
Stegastes fasciolatus	23.2695	7.30632	trop
Lutjanus russellii	28.5317	2.05632	trop
Ostracion meleagris	26.5072	4.08331	trop
Pomacentrus grammorhynchus	26.9597	3.63575	trop
Forcipiger longirostris	29.2455	1.35142	trop
Triaenodon obesus	25.6002	5.0143	trop
Cephalopholis microprion	30.0188	0.61062	trop
Acanthurus blochii	28.9052	1.72529	trop
Chaetodon unimaculatus	25.4237	5.21077	trop
Melichthys niger	25.4942	5.1403	trop
Naso caesius	28.5353	2.10311	trop
Chaetodon citrinellus	26.1587	4.48173	trop
Bodianus mesothorax	30.0188	0.622295	trop
Stethojulis bandanensis	25.0153	5.62964	trop
Acanthurus nigricauda	27.1726	3.47735	trop
Aphareus furca	29.0464	1.60362	trop
Monotaxis heterodon	29.0851	1.56494	trop
Carangoides plagiotaenia	29.1908	1.45921	trop
Centropyge eibli	29.08	1.57001	trop
Chaetodon speculum	25.2236	5.42644	trop
Heniochus monoceros	26.9371	3.71292	trop
Scarus oviceps	29.3058	1.34421	trop
Chaetodon bennetti	28.3471	2.30289	trop
Epibulus insidiator	29.9739	0.676101	trop
Scarus forsteni	26.1904	4.45957	trop
Cheilinus trilobatus	28.977	1.67726	trop
Amblygobius decussatus	27.0745	3.58219	trop
Lutjanus kasmira	29.0822	1.57471	trop
Myripristis berndti	30.0188	0.644657	trop
Cheilio inermis	25.1945	5.47129	trop
Cheilodipterus artus	29.0684	1.59958	trop
Balistoides viridescens	29.0819	1.58665	trop
Siganus doliatus	26.044	4.62645	trop
Pterocaesio marri	29.9915	0.682262	trop
Pomacentrus reidi	29.0851	1.58944	trop
Scarus schlegeli	25.0893	5.58516	trop
Pterois volitans	25.69	4.98453	trop
Caesio caerulaurea	29.7884	0.928322	trop
Oxymonacanthus longirostris	25.3568	5.36091	trop
Gobiodon histrio	28.7671	1.95083	trop
Pseudocheilinus evanidus	29.9915	0.732468	trop
Cheilodipterus macrodon	26.3912	4.33523	trop
Parapercis millepunctata	30.0188	0.708745	trop
Acanthurus thompsoni	30.0054	0.724583	trop
Naso vlamingii	30.0188	0.711245	trop
Amanses scopas	27.8345	2.8955	trop
Chrysiptera rollandi	27.5718	3.1582	trop
Premnas biaculeatus	29.9915	0.738468	trop
Diproctacanthus xanthurus	28.3917	2.34035	trop
Arothron nigropunctatus	30.0054	0.726833	trop
Chlorurus microrhinos	26.8639	3.86881	trop
Hemitaurichthys polylepis	30.0054	0.728083	trop
Abudefduf vaigiensis	28.8932	1.84264	trop
Melichthys vidua	30.0188	0.718495	trop
Amblyglyphidodon leucogaster	30.0188	0.721245	trop
Chaetodon rafflesii	29.9991	0.740876	trop
Pseudanthias tuka	30.0188	0.721245	trop
Chromis retrofasciata	30.0188	0.721245	trop
Zebrasoma scopas	26.6789	4.06211	trop
Taeniamia fucata	29.0851	1.66239	trop
Acanthurus lineatus	27.2517	3.4977	trop
Acanthurus auranticavus	30.0188	0.734995	trop
Parupeneus crassilabris	30.0054	0.748833	trop
Caranx ignobilis	28.3266	2.42918	trop
Scarus spinus	27.1201	3.63865	trop
Acanthurus triostegus	25.6721	5.09137	trop
Chromis atripectoralis	25.7403	5.02508	trop
Stethojulis interrupta	27.4992	3.26671	trop
Scarus dimidiatus	30.0188	0.74952	trop
Caesio lunaris	29.7541	1.01443	trop
Amphiprion clarkii	29.9915	0.777468	trop
Plectroglyphidodon johnstonianus	28.1462	2.62278	trop
Mulloidichthys vanicolensis	29.9892	0.780782	trop
Siganus puellus	30.0188	0.751295	trop
Forcipiger flavissimus	30.0188	0.75147	trop
Nemateleotris magnifica	26.7321	4.04003	trop
Pterocaesio tile	29.21	1.56251	trop
Cheilinus oxycephalus	29.0669	1.70757	trop
Macolor macularis	30.0188	0.755745	trop
Thalassoma jansenii	27.5863	3.18819	trop
Zanclus cornutus	30.0188	0.755745	trop
Parupeneus multifasciatus	26.4773	4.29976	trop
Pomacentrus coelestis	25.4147	5.36285	trop
Chlorurus bleekeri	30.0188	0.758845	trop
Chaetodon kleinii	30.0188	0.759232	trop
Naso lituratus	29.8945	0.884098	trop
Gomphosus varius	29.4602	1.31883	trop
Pomacanthus imperator	27.9266	2.85291	trop
Scolopsis lineata	28.6306	2.14887	trop
Scarus flavipectoralis	29.1648	1.615	trop
Acanthochromis polyacanthus	27.1889	3.59215	trop
Heniochus singularius	29.6073	1.17424	trop
Abudefduf sexfasciatus	25.3792	5.40315	trop
Siganus fuscescens	26.285	4.49946	trop
Chromis atripes	29.3415	1.4431	trop
Dascyllus reticulatus	29.9562	0.828529	trop
Scarus niger	30.0188	0.766595	trop
Siganus punctatus	28.0038	2.78346	trop
Halichoeres trimaculatus	28.8033	1.98427	trop
Halichoeres biocellatus	29.5241	1.26458	trop
Cheilinus fasciatus	27.9131	2.87751	trop
Amphiprion perideraion	30.0188	0.772032	trop
Ptereleotris evides	29.3508	1.44022	trop
Amblyglyphidodon aureus	30.0054	0.785833	trop
Chrysiptera talboti	30.0188	0.772932	trop
Parupeneus barberinoides	28.7833	2.0092	trop
Cheilodipterus quinquelineatus	27.3759	3.41736	trop
Amblygobius phalaena	25.1243	5.67023	trop
Bodianus axillaris	26.0819	4.71257	trop
Chaetodon melannotus	24.5754	6.21906	trop
Chromis weberi	29.5241	1.2704	trop
Coris batuensis	25.8048	4.98968	trop
Dischistodus melanotus	26.7018	4.09265	trop
Dischistodus prosopotaenia	26.1523	4.64216	trop
Ecsenius lividanalis	29.0851	1.70944	trop
Hemiglyphidodon plagiometopon	29.5348	1.25967	trop
Oxycheilinus orientalis	29.539	1.25546	trop
Acanthurus pyroferus	30.0188	0.775745	trop
Atrosalarias holomelas	26.4787	4.31579	trop
Chaetodon ephippium	29.5222	1.27227	trop
Chlorurus sordidus	25.8911	4.90338	trop
Chromis viridis	29.9915	0.802968	trop
Dascyllus trimaculatus	30.0188	0.775745	trop
Epinephelus merra	27.9534	2.8411	trop
Hipposcarus longiceps	25.9569	4.83762	trop
Koumansetta rainfordi	27.052	3.74248	trop
Labroides bicolor	27.1976	3.59686	trop
Lutjanus fulvus	29.9892	0.805307	trop
Monotaxis grandoculis	30.0054	0.789083	trop
Neoglyphidodon nigroris	29.817	0.977495	trop
Platax teira	29.0633	1.73123	trop
Plectroglyphidodon lacrymatus	26.5479	4.24657	trop
Scolopsis margaritifer	29.9892	0.805307	trop
Thalassoma amblycephalum	30.0188	0.775745	trop
Amblyglyphidodon curacao	29.8214	0.973108	trop
Parupeneus barberinus	30.0188	0.775745	trop
Upeneus tragula	28.8987	1.89583	trop
Neopomacentrus azysron	26.355	4.43995	trop
Chromileptes altivelis	26.1045	4.69045	trop
Chaetodon lineolatus	28.5273	2.26946	trop
Halichoeres nebulosus	26.9836	3.81641	trop
Chaetodon lunula	27.4504	3.35085	trop
Pomacentrus amboinensis	30.0188	0.782745	trop
Neotrygon kuhlii	24.3773	6.42429	trop
Lutjanus fulviflamma	27.8362	2.96666	trop
Kyphosus bigibbus	25.8319	4.9716	trop
Plagiotremus rhinorhynchos	30.0188	0.784745	trop
Pomacentrus moluccensis	26.6186	4.18492	trop
Pempheris schwenkii	25.2391	5.57025	trop
Lethrinus atkinsoni	25.6688	5.14349	trop
Ctenochaetus binotatus	29.9199	0.892632	trop
Labroides pectoralis	29.7735	1.03951	trop
Acanthurus nigrofuscus	25.8594	4.95608	trop
Halichoeres marginatus	26.9093	3.90859	trop
Chaetodon trifascialis	26.0906	4.72771	trop
Naso unicornis	25.1642	5.65874	trop
Heniochus chrysostomus	30.0188	0.810432	trop
Myripristis hexagona	27.7406	3.10363	trop
Scolopsis bilineata	25.7293	5.11521	trop
Pterocaesio digramma	25.8153	5.0292	trop
Scarus rivulatus	26.4554	4.39021	trop
Helcogramma striatum	28.7311	2.11572	trop
Halichoeres prosopeion	28.995	1.85199	trop
Epinephelus polyphekadion	25.4027	5.44452	trop
Epinephelus rivulatus	25.3417	5.50733	trop
Dischistodus perspicillatus	29.9335	0.919167	trop
Platax pinnatus	29.5348	1.31811	trop
Parupeneus cyclostomus	26.323	4.53151	trop
Parapercis clathrata	29.0216	1.83427	trop
Cirrhilabrus cyanopleura	29.0819	1.77686	trop
Siganus vulpinus	30.0054	0.85917	trop
Lutjanus monostigma	28.7654	2.10349	trop
Synodus dermatogenys	25.0293	5.84221	trop
Cantherhines pardalis	25.0871	5.78756	trop
Pterocaesio trilineata	29.0261	1.8524	trop
Centropyge bicolor	30.0188	0.863245	trop
Labrichthys unilineatus	30.0188	0.863245	trop
Oxycheilinus digrammus	29.2723	1.62371	trop
Acanthurus olivaceus	29.0025	1.90108	trop
Scarus psittacus	25.703	5.20624	trop
Myripristis violacea	30.0054	0.918833	trop
Pseudocheilinus octotaenia	28.8563	2.07039	trop
Cheilinus chlorourus	29.4632	1.4663	trop
Diploprion bifasciatum	27.0268	3.90317	trop
Chaetodon lunulatus	30.0188	0.915745	trop
Thalassoma hardwicke	27.3493	3.58523	trop
Labroides dimidiatus	25.6553	5.27919	trop
Pseudochromis fuscus	26.1101	4.82449	trop
Pomacentrus bankanensis	26.5017	4.43473	trop
Chaetodon ulietensis	29.5241	1.4126	trop
Centropyge vrolikii	30.0188	0.918445	trop
Meiacanthus atrodorsalis	29.0684	1.8691	trop
Ctenochaetus striatus	27.8249	3.11263	trop
Neoglyphidodon melas	26.651	4.28738	trop
Naso hexacanthus	28.946	1.99251	trop
Chromis xanthura	29.0851	1.85371	trop
Lutjanus gibbus	29.9991	0.939976	trop
Dascyllus aruanus	25.5938	5.34542	trop
Plectropomus leopardus	28.8563	2.08298	trop
Halichoeres hortulanus	30.0188	0.92072	trop
Cephalopholis urodeta	29.539	1.40083	trop
Stethojulis trilineata	29.539	1.40093	trop
Chaetodon auriga	25.9803	4.95973	trop
Plectorhinchus chaetodonoides	29.0822	1.85782	trop
Pomacentrus pavo	29.0707	1.86933	trop
Cephalopholis leopardus	28.9449	1.99512	trop
Arothron hispidus	23.97	6.97094	trop
Pomacentrus adelus	27.7182	3.22404	trop
Cephalopholis cyanostigma	29.9278	1.01774	trop
Pomachromis richardsoni	28.8629	2.08309	trop
Chaetodontoplus mesoleucus	29.9915	0.955468	trop
Stegastes nigricans	28.6128	2.3372	trop
Pomacentrus chrysurus	28.9962	1.95521	trop
Chrysiptera cyanea	29.4529	1.50108	trop
Chromis ternatensis	30.0188	0.93527	trop
Thalassoma lunare	25.5737	5.38055	trop
Aprion virescens	28.469	2.48546	trop
Ctenochaetus cyanocheilus	29.7843	1.17297	trop
Ecsenius bicolor	28.4891	2.46927	trop
Chaetodon meyeri	30.0188	0.942245	trop
Chaetodon baronessa	30.0188	0.944145	trop
Carangoides orthogrammus	28.5525	2.41146	trop
Gnathodentex aureolineatus	29.5222	1.44225	trop
Lutjanus bohar	28.9123	2.05319	trop
Chaetodon ornatissimus	30.0188	0.947695	trop
Cirrhilabrus exquisitus	29.539	1.43053	trop
Amphiprion ocellaris	27.6292	3.34214	trop
Myripristis adusta	29.9991	0.974876	trop
Lutjanus quinquelineatus	26.1843	4.79094	trop
Anampses twistii	29.0452	1.93017	trop
Naso brevirostris	26.9941	3.98191	trop
Siganus virgatus	27.1094	3.86837	trop
Plectroglyphidodon dickii	30.0188	0.960307	trop
Pomacentrus vaiuli	26.9905	3.98897	trop
Heniochus varius	30.0188	0.96212	trop
Chromis margaritifer	29.8379	1.14405	trop
Thalassoma quinquevittatum	29.0025	1.97978	trop
Chaetodon punctatofasciatus	29.0641	1.92035	trop
Fusigobius signipinnis	29.0851	1.89944	trop
Pomacentrus philippinus	27.3541	3.63043	trop
Acanthurus nigricans	30.0188	0.965745	trop
Canthigaster papua	30.0054	0.979083	trop
Cephalopholis argus	28.0137	2.97083	trop
Pomacentrus lepidogenys	26.9858	3.99873	trop
Chaetodon vagabundus	30.0188	0.967245	trop
Chromis lepidolepis	30.0188	0.968395	trop
Parapercis pacifica	27.6021	3.3904	trop
Halichoeres melanurus	28.3554	2.63914	trop
Pseudocheilinus hexataenia	30.0188	0.975745	trop
Caranx melampygus	29.9991	0.999251	trop
Sargocentron spiniferum	29.9739	1.02448	trop
Aspidontus taeniatus	27.9581	3.04298	trop
Apogon doederleini	22.756	8.24519	trop
Scarus prasiognathos	26.8601	4.14295	trop
Balistapus undulatus	30.0188	0.991245	trop
Chaetodon adiergastos	29.0822	1.92782	trop
Paracirrhites forsteri	30.0188	0.991245	trop
Pygoplites diacanthus	30.0188	0.991245	trop
Istigobius rigilius	28.8072	2.20319	trop
Chrysiptera rex	28.702	2.30856	trop
Sargocentron caudimaculatum	30.0054	1.00948	trop
Bolbometopon muricatum	29.0632	1.95236	trop
Macropharyngodon ornatus	28.0084	3.01032	trop
Meiacanthus grammistes	24.7249	6.29734	trop
Neoniphon sammara	30.0054	1.0199	trop
Caesio teres	29.0822	1.94482	trop
Diademichthys lineatus	27.2051	3.82782	trop
Pempheris analis	21.6668	9.36997	trop
Cetoscarus bicolor	29.7966	1.25397	trop
Diagramma labiosum	27.437	3.62721	trop
Neopomacentrus bankieri	25.7976	5.2753	trop
Labracinus lineatus	22.7423	8.34207	trop
Epinephelus quoyanus	25.7874	5.29831	trop
Caesio cuning	26.929	4.1568	trop
Epinephelus fasciatus	25.0083	6.07849	trop
Cirripectes filamentosus	27.9878	3.10194	trop
Chromis cinerascens	29.042	2.04805	trop
Abudefduf bengalensis	25.4843	5.6059	trop
Lutjanus lemniscatus	26.784	4.30687	trop
Cephalopholis boenak	25.7874	5.30439	trop
Stegastes obreptus	24.6814	6.41044	trop
Ostorhinchus wassinki	24.7019	6.39041	trop
Ecsenius yaeyamaensis	28.719	2.3739	trop
Pomacentrus nagasakiensis	26.4822	4.611	trop
Chaetodon aureofasciatus	26.3556	4.73866	trop
Neopomacentrus cyanomos	28.5631	2.53255	trop
Ctenogobiops pomastictus	28.6733	2.42281	trop
Heniochus acuminatus	25.0149	6.08112	trop
Amblyeleotris wheeleri	28.028	3.06814	trop
Sargocentron rubrum	25.7507	5.34565	trop
Pomacentrus nigromanus	30.0188	1.07824	trop
Pomacanthus sexstriatus	27.1648	3.93247	trop
Anampses lennardi	26.5282	4.57196	trop
Epinephelus bilobatus	26.3507	4.75712	trop
Siganus lineatus	29.5348	1.5758	trop
Taeniura lymma	25.9228	5.18911	trop
Halichoeres melanochir	25.1912	5.92126	trop
Aipysurus laevis	28.3237	2.79499	trop
Lutjanus carponotatus	26.4565	4.66541	trop
Parupeneus indicus	28.2455	2.8821	trop
Plectorhinchus gibbosus	26.2215	4.91472	trop
Acanthurus grammoptilus	28.9889	2.14987	trop
Ptereleotris microlepis	28.4491	2.69278	trop
Choerodon schoenleinii	28.1139	3.02984	trop
Scolopsis monogramma	27.8344	3.31684	trop
Ostorhinchus cookii	28.8348	2.31705	trop
Psammoperca waigiensis	24.6069	6.54877	trop
Monacanthus chinensis	22.8824	8.27979	trop
Bodianus diana	29.3498	1.81771	trop
Lethrinus laticaudis	28.206	2.96804	trop
Plectropomus maculatus	26.1787	4.99752	trop
Choerodon cyanodus	27.1494	4.05127	trop
Plectorhinchus multivittatus	25.1329	6.07458	trop
Chelmon marginalis	28.9889	2.21928	trop
Halichoeres nigrescens	28.8952	2.3143	trop
Pomacentrus milleri	23.2033	8.00864	trop
Chaetodontoplus duboulayi	28.9889	2.23077	trop
Choerodon cauteroma	24.1308	7.18487	trop
Macolor niger	29.9991	1.3245	trop
Neopomacentrus filamentosus	27.6363	3.69102	trop
Gymnothorax javanicus	28.6035	2.73126	trop
Cephalopholis miniata	29.9991	1.33838	trop
Centropyge multispinis	29.08	2.26126	trop
Pseudodax moluccanus	28.7384	2.61351	trop
Priacanthus hamrur	29.0555	2.2995	trop
Gomphosus caeruleus	29.08	2.27501	trop
Chromis dimidiata	28.8129	2.54212	trop
Carangoides bajad	29.9892	1.37193	trop
